# Supplementary material for: Practicable performance-based outcome measures of trunk muscle strength and their measurement properties: A systematic review and narrative synthesis
Source: PLoS One. 2022 Jun 17;17(6):e0270101. doi: 10.1371/journal.pone.0270101 (PMC9205516; doi:10.1371/journal.pone.0270101)
Supplement: S1 Appendix — (XLSX) [file pone.0270101.s004.xlsx]

## Sheet: Sheet1
COSMIN Risk of Bias checklist
Only those parts of the boxes need to be completed for which information is available
Score: V= very good; A = adequate; D = doubtful; I = inadequate; N= not applicable
		Triaxial isometric trunk strength measurement system (between trials)			front abdominal power test (FAPT)- between trials reliability			David Back system			(ABTEST) Within day reliability (Stability)			HHD (fixed on the wall) (between days reliability)			HHD (fixed on the wall) (between trials reliability-stability)			Prudential FITNESSGRAM trunk lift test			HHD (fixed to custom made frame) inter-trial reliability- Stability			( HHD)- Fixed by the examiner			DAVID® trunk dynamometers (long- term)			DAVID® trunk dynamometers (short- term)			DAVID® trunk dynamometers (short- term)			DAVID® trunk dynamometers (long- term)			DLLM (intrarater reliability)-within day			NHHD (intrarater reliability)- within day			digital loading cell fixed to the wall (between days reliability)
Article reference:		Azghani et al (2009)			Cowley et al (2009)			Demoulin, C. et al. (2006)			Glenn, J. et al. (2015)			Harding, A. et al. (2017)			Harding, A. et al. (2017)			Jackson, A. et al. (1996)			Jubany, J. et al. (2015)			Kahraman, B. et al. (2016)			Kienbacher, T.et al. (2016)			Kienbacher, T.et al. (2016)			Kienbacher, T.et al. (2016)			Kienbacher, T.et al. (2014)			Ladeira, C. et al. (2005)			Ladeira, C. et al. (2005)			Mesquita, M. et al. (2019)
6. Reliability		rater 1	rater 2	Consensus	rater 1	rater 2	Consensus	rater 1	rater 2	Consensus	rater 1	rater 2	Consensus	rater 1	rater 2	Consensus	rater 1	rater 2	Consensus	rater 1	rater 2	Consensus	rater 1	rater 2	Consensus	rater 1	rater 2	Consensus	rater 1	rater 2	Consensus	rater 1	rater 2	Consensus	rater 1	rater 2	Consensus	rater 1	rater 2	Consensus	rater 1	rater 2	Consensus	rater 1	rater 2	Consensus	rater 1	rater 2	Consensus
1	Were patients stable in the interim period on the construct to be measured?	A	A	A	A	A	A	A	A	A	A	A	A	A	A	A	A	A	A	A	A	A	A	A	A	A	A	A	A	A	A	A	A	A	A	A	A	A	A	A	A	A	A	A	A	A	A	A	A
2	Was the time interval appropriate?	V (2 min between trials)	I	V	V	V	V	V (7-10 days)	V	V	I (5 min)	D	I	V (7 days)	I	V	I (30 sec)	I (30 sec)	I	A	I	A	I (1 min)	I	I	V (48 to 72 h between sessions)	I	V	I (6 weeks)	I	I	V (1-2 days)	D		V (1-2 days)	D		I (6 weeks)	I	I	V (15 min)	D		V (15 min)	D		V (48h between sessions)	I	V
3	Were the test conditions similar for the measurements? e.g. type of administration, environment, instructions	A	A	A	A	A	A	V	A	V	V	V	V	V	V	V	V	V	V	A	A	A	A	A	A	A	A	A	V	V	V	V	V	V	V	V	V	V	V	V	V	V	V	V	V	V	V	V	V
4	For continuous scores: Was an intraclass correlation coefficient (ICC) calculated?	V	V	V	V (ICC2,1)	A	V	I CV% calculated	I	I	A (ICC model not described)	A	A	V(ICC1,1)	A	V	V (ICC1,1)	A (ICC1,1)	V	V	V		A	A	A	V	V	V	V	V	V	V	V	V	V	V	V	V	V	V	V	V	V	V (ICC1)	V	V	A	A	A
5	For dichotomous/nominal/ordinal scores: Was kappa calculated?	N	N	N	N	N	N	N	N	N	N	N	N	N	N	N	N	N	N	N	N	N	N	N	N	N	N	N	N	N	N	N	N	N	N	N	N	N	N	N	N	N	N	N	N	N	N	N	N
6	For ordinal scores: Was a weighted kappa calculated?	N	N	N	N	N	N	N	N	N	N	N	N	N	N	N	N	N	N	N	N	N	N	N	N	N	N	N	N	N	N	N	N	N	N	N	N	N	N	N	N	N	N	N	N	N	N	N	N
7	For ordinal scores: Was the weighting scheme described? e.g. linear, quadratic	N	N	N	N	N	N	N	N	N	N	N	N	N	N	N	N	N	N	N	N	N	N	N	N	N	N	N	N	N	N	N	N	N	N	N	N	N	N	N	N	N	N	N	N	N	N	N	N
8	Were there any other important flaws?	I (between trial reliability, No of trials)	I	I	D	I	D	I (rest between trials)	I	I	I (no. of trials,holding 10 sec)	I	I	V	V	V	V	V	V	I (no information regardig informed concent, ethical approval)	I	I	I (hold period)	I	I (hold period)	I resting period between trials)	I	I	I (hold period, rest period between trials)	I	I	I (hold period, rest period between trials)	I	I	I (hold period, rest period between trials)	I	I	I (hold period, rest period between trials)	I	I	I (rest between trials)	I	I ( hold period)	I (rest between trials)	I	I	I (hold period, rest period)	I	I
	TOTAL Lowest score of items 1-8	I	I	I	D	D	D	I	I	I	I	I	I	A	I	A	I	I	I	I	I	I	!	I	!	I	I	I	I	I	I	I	I	I	I	I	I	I	I	I	I	I	I	I	I	I	I	I	I
[truncated: 105 more columns]
