# Supplementary material for: Practicable performance-based outcome measures of trunk muscle strength and their measurement properties: A systematic review and narrative synthesis
Source: PLoS One. 2022 Jun 17;17(6):e0270101. doi: 10.1371/journal.pone.0270101 (PMC9205516; doi:10.1371/journal.pone.0270101)
Supplement: S2 Appendix — (XLSX) [file pone.0270101.s005.xlsx]

## Sheet: Sheet1
	COSMIN Risk of Bias checklist
	Only those parts of the boxes need to be completed for which information is available
	Score: V= very good; A = adequate; D = doubtful; I = inadequate; N= not applicable
	PROM		triaxial isometric trunk strength measurement system			front abdominal power test (FAPT)- between trials			HHD (fixed on the wall) (Long term )			HHD (fixed on the wall) (short term )			HHD (fixed to custom made frame) inter-trial reliability			(HHD)- Lafayette Fixed by the examiner			DAVID® trunk dynamometers (long- term)			DAVID® trunk dynamometers (short- term)			DAVID® trunk dynamometers (short- term)			DAVID® trunk dynamometers (long- term)			digital loading cell fixed to the wall l (between days )			Micro Fet HHD (make test) (inter rater reliability)			microFET2 HHD (make test/ held by examiner) inter-rater reliability			microFET2 HHD (make test/ held by examiner) intra-rater reliability			computerized strain gauge dynamometer (intra-rater reliability)			computerized strain gauge dynamometer (inter-rater reliability)
	Article reference:		Azghani et al (2009)			Cowley et al (2009)			Harding, A. et al. (2017)			Harding, A. et al. (2017)			Jubany, J. et al. (2015)			Kahraman, B. et al. (2016)			Kienbacher, T.et al. (2016)			Kienbacher, T.et al. (2016)			Kienbacher, T.et al. (2014)			Kienbacher, T.et al. (2014)			Mesquita, M. et al. (2019)			Moreland, J. et al. (1997)			Newman, B. et al. (2012)			Newman, B. et al. (2012)			Paalanne, N.et al. (2009)			Paalanne, N.et al. (2009)
	7. Measurement error		rater 1	rater 2	Consensus	rater 1	rater 2	Consensus	rater 1	rater 2	Consensus	rater 1	rater 2	Consensus	rater 1	rater 2	Consensus	rater 1	rater 2	Consensus	rater 1	rater 2	Consensus	rater 1	rater 2	Consensus	rater 1	rater 2	Consensus	rater 1	rater 2	Consensus	rater 1	rater 2	Consensus	rater 1	rater 2	Consensus	rater 1	rater 2	Consensus	rater 1	rater 2	Consensus	rater 1	rater 2	Consensus	rater 1	rater 2
	1	Were patients stable in the interim period on the construct to be measured?	A	A	A	A	A	A	A	A	A	A	A	A	A	A	A	A	A	A	A	A	A	A	A	A	A	A	A	A	A	A	A	A	A	A	A	A	A	A	A	A	A	A	A	A	A	A	A
	2	Was the time interval appropriate?	V (2 min between trials)	I	V	V	V	V	V (7 days)	I	V	I (30 sec)	I	I	I (1 min)	I	I (1 min)	V	I	V	I (6 weeks)	I	I	D	I	D	D	I	D	I (6 weeks)	I	I	V (48h between sessions)	I	V	V	I	V	V	I	V	V	I	V	V	I	V	A	I
	3	Were the test conditions similar for the measurements? e.g. type of administration, environment, instructions	A	A	A	A	A	A	V	V	V	V	V	V	A	A	A	A	A	A	V	V	V	V	V	V	V	V	V	V	V	V	V	V	V	V	A	V	A	A	A	A	A	A	A	A	A	A	A
	4	For continuous scores: Was the Standard Error of Measurement (SEM), Smallest Detectable Change (SDC) or Limits of Agreement (LoA) calculated?	V	V	V	V	V	V	V	V	V	V	V	V	V	V	V	V	V	V	V	V	V	V	V	V	V	V	V	V	V	V	V	V	V	V	V	V	V	V	V	V	V	V	V	V	V	V	V
	5	For dichotomous/nominal/ordinal scores: Was the percentage (positive and negative) agreement calculated?	N	N	N	N	N	N	N	N	N	N	N	N	N	N	N	N	N	N	N	N	N	N	N	N	N	N	N	N	N	N	N	N	N	N	N	N	N	N	N	N	N	N	N	N	N	N	N
	6	Were there any other important flaws?	I (No of trials)	I	I	D	I	D	V	V	V	V	V	V	I (holding time)	I	I	I (rest period).	I	I	I (hold period, rest period)	I	I	I (hold period, rest period)	I	I	I (hold period, rest period)	I	I	I (hold period, rest period)	I	I	I (hold period, rest period)	I	I	I ( rst period).	I	I	I (rest period)	I	I	I (rest period)	I	I	I (holding time)	I	I (holding time)	I (holding time)	I
		TOTAL Lowest score of items 1-6	I	I	I	D	I	D	A	I	A	I	I	I	I	I	I	I	I	I	I	I	I	I	I	I	I	I	I	I	I	I	I	I	I	I	I	I	I	I	I	I	I	I	I	I	I	I	I
[truncated: 46 more columns]
