# Supplementary material for: Practicable performance-based outcome measures of trunk muscle strength and their measurement properties: A systematic review and narrative synthesis
Source: PLoS One. 2022 Jun 17;17(6):e0270101. doi: 10.1371/journal.pone.0270101 (PMC9205516; doi:10.1371/journal.pone.0270101)
Supplement: S3 Appendix — (XLSX) [file pone.0270101.s006.xlsx]

## Sheet: Sheet1
COSMIN Risk of Bias checklist
	Only those parts of the boxes need to be completed for which information is available
	Score: V= very good; A = adequate; D = doubtful; I = inadequate; N= not applicable
			HHD (fixed on the wall) vs. Isokinetic machine			Portable trunk muscle strength measurement instrument (PTMI).Vs. KinCom Isokinetic dynamometer)			medicine ball toss tests (MBTs) Vs. The Biodex System 3			handheld dynamometer' microFET3 Vs. Isokinetic			Power Track II Commander Muscle Tester; Vs. The PrimusRS is an isokinetic dynamometer			A Lafayette HHD Vs. Cybex isokinetic dynamometer
	Article reference:		Harding, A. et al. (2017)			Sasaki, E. et al. (2018)			Sell, M. et al. (2015 )			Yang, S.et al. (2019)			Park et al (2017)			Tarca, B. et al. (2020)
	8. Criterion validity		rater 1	rater 2	Consensus	rater 1	rater 2	Consensus	rater 1	rater 2	Consensus	rater 1	rater 2	Consensus	rater 1	rater 2	Consensus	rater 1	rater 2	Consensus
	1	For continuous scores: Were correlations, or the area under the receiver operating curve calculated?	V	V	V	V (ICC)	V	V	V	V	V	V	V	V	V	V	V	V (ICC)	V	V
	2	For dichotomous scores: Were sensitivity and specificity determined?	N	N	N	N	N	N	N	N	N	N	N	N	N	N	N	N	N	N
	3	Were there any other important flaws?	V	V	V	I (No. of trials, no data regarding the holding time)	I (No. of trias, rest period)	I	V	I (rest period, hold period)	V	V	V	V	I	I (hold period)	I	I (only 15 sec rest period btween trials)	I	I
		TOTAL Lowest score of items 1-3	V	V	V	I	I	I	V	I	V	V	V	V	I	I	I	I	I	I
			TEX v ILEX NO hypoth			(ABTEST) Hypo			HHD (fixed to custom made frame)vs. Back-Check (BC) NO hypoth			DLLM Vs. NHHD Hypo			PABVR force (mb) Vs. EMG (𝝁V)			novel trunk maximal isometric force assessment Vs. 200-m Times			portable, one-dimensional, trunk-flexor muscle strength measurement system (Measurement System) Vs. calibrated barbells
	Article reference:		Conway, R. et al. (2016)			Glenn, J. et al. (2015 )			Jubany, J. et al. (2015)			Ladeira, C. et al. (2005 )			Pienaar and Barnard (2017)			Steeves, D. et al. 2019			Loss, J.et al. (2021)
	9. Hypotheses testing for construct validity
	9a. Comparison with other outcome measurement instruments (convergent validity)		rater 1	rater 2	Consensus	rater 1	rater 2	Consensus	rater 1	rater 2	Consensus	rater 1	rater 2	Consensus	rater 1	rater 2	Consensus	rater 1	rater 2	Consensus	rater 1	rater 2	Consensus
	1	Is it clear what the comparator instrument(s) measure(s)?	V	V	V	V	V	V	V	V	V	V	V	V	V	V	V	I	I	I	V	V	V
	2	Were the measurement properties of the comparator instrument(s) adequate?	V (evidance provided)	V	V	A	A	A	V	V	V	V	V	V	D	D	D	I	I	I	D	D	D
	3	Was the statistical method appropriate for the hypotheses to be tested?	V	V	V	V	V	V	V	V	V	V	V	V	V	V	V	V	V	V	I (P value measured)	I	I (P value measured)
	4	Were there any other important flaws?	I (No. of trials).	I (No. of trials).	I	D (no information regarding the characteristics and differences between both groups)	N	D	A	I (hold period, rest period)	I	A	I (hold period)	I	V	N	V	V	N	V	A	A	A
		TOTAL Lowest score of items 1-4	I	I	I	D	A	D	A	I	I	A	I	I	D	D	D	I	I	I	I	I	I
	9b. Comparison between subgroups (discriminative or known-groups validity)		rater 1	rater 2	Consensus	rater 1	rater 2	Consensus	rater 1	rater 2	Consensus	rater 1	rater 2	Consensus	rater 1	rater 2	Consensus	rater 1	rater 2	Consensus	rater 1	rater 2	Consensus
	5	Was an adequate description provided of important characteristics of the subgroups?
	6	Was the statistical method appropriate for the hypotheses to be tested?
	7	Were there any other important flaws?
		TOTAL Lowest score of items 5-7
