# Supplementary material for: Practicable performance-based outcome measures of trunk muscle strength and their measurement properties: A systematic review and narrative synthesis
Source: PLoS One. 2022 Jun 17;17(6):e0270101. doi: 10.1371/journal.pone.0270101 (PMC9205516; doi:10.1371/journal.pone.0270101)
Supplement: S4 Appendix — (XLSX) [file pone.0270101.s007.xlsx]

## Sheet: HHD
										HHD (Asymptomatic participants)- Rater 1
			Ref	Movement	Reliability (intra-rater)/test retest			Reliability (inter rater)			Measurement error			Construct validity (convergent validity)			Construct validity (discriminative validity)			Criterion validity
					n	Meth. Qual.	Results	n	Meth. Qual.	Results	n	Meth. Qual.	Results	n	Meth. Qual.	Results	n	Meth. Qual.	Results	n	Meth. Qual.	Results
			Harding, A. et al. 2017 externally fixed	Ext (Standing)	52 (H)	A	Short ICC=0.96- 0.98/ long ICC=0.90 (+)				52 (H)	A	LOA= −6.63 to 7.70 kg, (?) MIC not defined							52 (H)	V	Ext standing (r = 0.824- 0.853) (+)
			Jubany, J. et al. 2015 (fixed to custom made frame)	Ext, Flx, Lat.flx (Standing)	20 (H)	I	Ext ICC= 1.0 (+) ، Flx ICC= 1.0 (+) ، Lat.flx ICC= 1.0 (+)				20 (H)	I	SEM: Ext= 0.8/ Flx= 0.3 / Lat.flx = 0.4 MIC (?)	20 (H)	I	Ext r= 0.83, Flx r= 0.78, Lat flex r= 0.80
			Ladeira, C. et al. 2005 externally fixed	Flx (Supine)	28 (H)	I	ICC= 0.96 (+)
			Moreland, J. et al. 1997 Fixed by the examiner	Ext, Flx (30˚ reclined position and prone)				39 (H)	I	Flx ICC= 0.25 (-), Ext ICC= 0.24 (-),	39 (H)	I	SEM= 60- 68 N (MIC ?)
			Yang, S.et al. 2019 externally fixed	Ext. (Sitting, standing, prone)	60 (H)	I	Sitting ICC= 0.90/ standing ICC= 0.92/ Prone ICC= 0.93.				60 (H)	I	SDC= 36- 70 (MIC?)							60 (H)	V	Ext prone r= 0.54 , Sitting r= 0.32/ Standing r= 0.60 Overall (-)
			Newman, B. et al. 2012 held by examiner	Lat.flx	12 (Athletes)	I	Axilla/ ICC = 0.53-0.77 (-) Mid trunk/ ICC= 0.80- 0.86 (+)	12 (Athletes)	I	Axilla/ ICC= 0.79-0.81 (+) Mid trunk / ICC= 0.87- 0.88 (+)	12 (Athletes)	I	Axilla/ SEM=0.22 Nm/kg, Mid trunk/ SEM= 0.09 Nm/kg < (MIC=0.25)
			Blaiser. C. et al. 2018 held by examiner	Ext, Flx (0˚, 30˚	29 (Athletes)	I	Flx 0˚ ICC= 0.67 (-) , Flx 30˚ICC= 0.90 (+) / Ext 0˚ICC= 0.93 (+), Ext 30˚ ICC= 0.8 (+)	29 (Athletes)	I	Flx 0˚ ICC= 0.78 (+)/ , Flx 30˚ICC= 0.93 (+)/ Ext 0˚ICC=0.76 (+) , Ext 30˚ ICC= 0.82 (+)	29 (Athletes)	I	SEM= 14.4- 33 Nm (MIC ?)							29 (Athletes)	V	Ext 0˚ r= 0.64 (-), Ext 30 r= 0.7 (+) / Flx r= 0.7-0.8 (+)
			Tarca, B. et al. 2020 Fixed by the examiner	Flx (25˚ reclined position)	31 (H)	I	ICC = 0.86 (+)				31 (H)	I	SEM= 4.7 N.m. (MIC?)							35 (H)	I	Flx: ICC = 0.82 (+)
			Park, Hee-won, et al. 2017 Fixed on specially designed chair	Ext. (Sitting)	30 (H)	I	ICC= 0.82 (+)													30 (H)	I	Ext (sitting) r= 0.65 (-)
			Pooled or summary results (overall rating)	Total N= 262		I	Ext (+) ICC= 0.8- 1/ Flx (+) ICC= 0.6 -1.0/ Lat.flx (+) ICC= 0.5- 1 OVERALL (+)	Total N= 80	I	Ext(+) ICC= 0.2- 0.8. Flx (+) ICC= 0.2- 0.9 Lat.flx (+) ICC= 0.7- 0.8 OVERALL (±)	Total N= 243	I	overall (?)	Total N= 20	I	r= 0.7-0.8 ≥0.50 Overall (+) in accordance with hypotheses Instrument measuring similar construct ≥0.50)				Total N= 206	V	Ext: r= 0.3 - 0.6 (-) ,/ (r = 0.824- 0.853) (+) / (±) Inconsistent, Flx: ICC = 0.82 (+)/ OVERALL (+)
			GRADE	Low quality evidance (-2 Very serious ROB There are multiple studies of inadequate quality and -1 for inconsistency)				Very low quality evidance (-2 very serious ROB, There are multiple studies of inadequate quality and -1 for Inconsistency)			Not graded			HHD Vs. BC Very low quality evidance ( Extremely serious ROB, There is only one study of inadequate quality available, small sample size <50)						Moderate quality evidance (-1 due to inconsistent results)
										HHD (Asymptomatic participants)- Rater 2
			Ref	Movement	Reliability (intra-rater)/test retest			Reliability (inter rater)			Measurement error			Construct validity (convergent validity)			Construct validity (discriminative validity)			Criterion validity
					n	Meth. Qual.	Results	n	Meth. Qual.	Results	n	Meth. Qual.	Results	n	Meth. Qual.	Results	n	Meth. Qual.	Results	n	Meth. Qual.	Results
			Harding, A. et al. 2017	Ext	52 (H)	A	Short ICC=0.96- 0.98/ long ICC=0.90 (+)				52 (H)	A	LOA= −6.63 to 7.70 kg, (?) MIC not defined							52 (H)	V	Ext standing (r = 0.824- 0.853) (+)
			Jubany, J. et al. 2015	Ext, Flx, Lat.flx	20 (H)	I	Ext ICC= 1.0 (+) ، Flx ICC= 1.0 (+) ، Lat.flx ICC= 1.0 (+)				20 (H)	I	SEM: Ext= 0.8)/ Flx= 0.3 / Lat.flx = 0.4 MIC (?)	20 (H)	I	Ext r= 0.83, Flx r= 0.78, Lat flex r= 0.80
			Ladeira, C. et al. 2005	abdominal Flx	28 (H)	I	ICC= 0.96 (+)
			Moreland, J. et al. 1997	Ext, Flx				39 (H)	I	Flx ICC= 0.25 (-), Ext ICC= 0.24 (-),	39 (H)	I	SEM= 60- 68 N (MIC ?)
			Yang, S.et al. 2019	Ext.	60 (H)	I	prone ICC= 0.93 (+), Sitting ICC= 0.90 (+),				60 (H)	I	SDC= 36- 70 (MIC?)							60 (H)	V	Ext prone r= 0.54 , Sitting r= 0.32/ Standing r= 0.60 Overall (-)
			Newman, B. et al. 2012 held by examiner	Lat.flx	12 (Athletes)	I	Axilla/ ICC = 0.53-0.77 (-) Mid trunk/ ICC= 0.80- 0.86 (+)	12 (Athletes)	I	Axilla/ ICC= 0.79-0.81 (+) Mid trunk / ICC= 0.87- 0.88 (+)	12 (Athletes)	I	Axilla/ SEM=0.22 Nm/kg, Mid trunk/ SEM= 0.09 Nm/kg < (MIC=0.25)
			Blaiser. C. et al. 2018 held by examiner	Ext, Flx (0˚, 30˚	29 (Athletes)	I	Flx 0˚ ICC= 0.67 (-) , Flx 30˚ICC= 0.90 (+) / Ext 0˚ICC= 0.93 (+), Ext 30˚ ICC= 0.8 (+)	29 (Athletes)	I	Flx 0˚ ICC= 0.78 (+)/ , Flx 30˚ICC= 0.93 (+)/ Ext 0˚ICC=0.76 (+) , Ext 30˚ ICC= 0.82 (+)	29 (Athletes)	I	SEM= 14.4- 33 Nm (MIC ?)							29 (Athletes)	V	Ext 0˚ r= 0.64 (-), Ext 30 r= 0.7 (+) / Flx r= 0.7-0.8 (+)
			Tarca, B. et al. 2020	Flx (25˚ reclined position)	31 (H)	I	ICC = 0.86 (+)				31 (H)	I	SEM= 4.7 N.m. (MIC?)							35 (H)	I	ICC = 0.82 (+)
			Park, Hee-won, et al. 2017	Ext.	30 (H)	I	ICC= 0.82 (+)													30 (H)	I	Ext (sitting) r= 0.65 (-)
			Pooled or summary results (overall rating)	Ex	262	I	Ext (+) ICC= 0.8- 1	80	I	Inconsistent (±) for flexion and extension strength and sufficient (+) for lateral bending OVERALL (±)	243	I	Overall (?)	r= 0.7-0.8 ≥0.50 Overall (+)						206	V	Ext r= 0.3 - 0.6 (-) ,/ (r = 0.824- 0.853) (+) /
				Flx			Flx (+) ICC= 0.6 -1.0															Flx ICC = 0.82 (+)
				Lat.flx			Lat.flx (+) ICC= 0.5- 1
			GRADE	Low quality evidance (Very serious ROB There are multiple studies of inadequate quality and inconsistency)				Low quality evidance (Very serious ROB There are multiple studies of inadequate quality and inconsistency)			Not graded			Very low (risk of bias, imprecision)						Moderate quality evidance (inconsistent results)
										HHD (Asymptomatic participants)- Consensus
			Ref	Movement	Reliability (intra-rater)/test retest			Reliability (inter rater)			Measurement error			Construct validity (convergent validity)			Construct validity (discriminative validity)			Criterion validity
					n	Meth. Qual.	Results	n	Meth. Qual.	Results	n	Meth. Qual.	Results	n	Meth. Qual.	Results	n	Meth. Qual.	Results	n	Meth. Qual.	Results
			Harding, A. et al. 2017	Ext	52 (H)	A	Short ICC=0.96- 0.98/ long ICC=0.90 (+)				52 (H)	A	LOA= −6.63 to 7.70 kg, (?) MIC not defined							52 (H)	V	Ext standing (r = 0.824- 0.853) (+)
			Jubany, J. et al. 2015	Ext, Flx, Lat.flx	20 (H)	I	Ext ICC= 1.0 (+) ، Flx ICC= 1.0 (+) ، Lat.flx ICC= 1.0 (+)				20 (H)	I	SEM: Ext= 0.8)/ Flx= 0.3 / Lat.flx = 0.4 MIC (?)	20 (H)	I	Ext r= 0.83, Flx r= 0.78, Lat flex r= 0.80
			Ladeira, C. et al. 2005	abdominal Flx	28 (H)	I	ICC= 0.96 (+)
			Moreland, J. et al. 1997	Ext, Flx				39 (H)	I	Flx ICC= 0.25 (-), Ext ICC= 0.24 (-),	39 (H)	I	SEM= 60- 68 N (MIC ?)
			Yang, S.et al. 2019	Ext.	60 (H)	I	prone ICC= 0.93 (+), Sitting ICC= 0.90 (+),				60 (H)	I	SDC= 36- 70 (MIC?)							60 (H)	V	Ext prone r= 0.54 , Sitting r= 0.32/ Standing r= 0.60 Overall (-)
			Newman, B. et al. 2012 held by examiner	Lat.flx	12 (Athletes)	I	Axilla/ ICC = 0.53-0.77 (-) Mid trunk/ ICC= 0.80- 0.86 (+)	12 (Athletes)	I	Axilla/ ICC= 0.79-0.81 (+) Mid trunk / ICC= 0.87- 0.88 (+)	12 (Athletes)	I	Axilla/ SEM=0.22 Nm/kg, Mid trunk/ SEM= 0.09 Nm/kg < (MIC=0.25)
			Blaiser. C. et al. 2018 held by examiner	Ext, Flx (0˚, 30˚	29 (Athletes)	I	Flx 0˚ ICC= 0.67 (-) , Flx 30˚ICC= 0.90 (+) / Ext 0˚ICC= 0.93 (+), Ext 30˚ ICC= 0.8 (+)	29 (Athletes)	I	Flx 0˚ ICC= 0.78 (+)/ , Flx 30˚ICC= 0.93 (+)/ Ext 0˚ICC=0.76 (+) , Ext 30˚ ICC= 0.82 (+)	29 (Athletes)	I	SEM= 14.4- 33 Nm (MIC ?)							29 (Athletes)	V	Ext 0˚ r= 0.64 (-), Ext 30 r= 0.7 (+) / Flx r= 0.7-0.8 (+)
			Tarca, B. et al. 2020 Fixed by the examiner	Flx (25˚ reclined position)	31 (H)	I	ICC = 0.86 (+)				31 (H)	I	SEM= 4.7 N.m. (MIC?)							35 (H)	I	ICC = 0.82 (+)
			Park, Hee-won, et al. 2017 Fixed on specially designed chair	Ext. (Sitting)	30 (H)	I	ICC= 0.82 (+)													30 (H)	I	Ext (sitting) r= 0.65 (-)
			Pooled or summary results (overall rating)	Total N= 262		I	Ext (+) ICC= 0.8- 1/ Flx (+) ICC= 0.6 -1.0/ Lat.flx (+) ICC= 0.5- 1 OVERALL (+)	Total N= 80	I	Ext(+) ICC= 0.2- 0.8. Flx (+) ICC= 0.2- 0.9 Lat.flx (+) ICC= 0.7- 0.8 OVERALL (±)	Total N= 243	I	overall (?)	Total N= 20	I	r= 0.7-0.8 ≥0.50 Overall (+) in accordance with hypotheses Instrument measuring similar construct ≥0.50)				Total N= 206	V	Ext: r= 0.3 - 0.6 (-) ,/ (r = 0.824- 0.853) (+) / (±) Inconsistent, Flx: ICC = 0.82 (+)/ OVERALL (+)
			GRADE	Very low quality evidance (-2 Very serious ROB There are multiple studies of inadequate quality and -1 for inconsistency)				Very low quality evidance (-2 very serious ROB, There are multiple studies of inadequate quality and -1 for Inconsistency)			Not graded			HHD Vs. BC Very low quality evidance ( Extremely serious ROB, There is only one study of inadequate quality available, small sample size <50)						Moderate quality evidance (-1 due to inconsistent results)
										HHD ( participants with LBP)- Rater 1
			Ref	Movement	Reliability (intra-rater)/test retest			Reliability (inter rater)			Measurement error			Construct validity (convergent validity)			Construct validity (discriminative validity)			Criterion validity
					n	Meth. Qual.	Results				n	Meth. Qual.	Results	n	Meth. Qual.	Results	n	Meth. Qual.	Results	n	Meth. Qual.	Results
			Kahraman, B. et al. 2016 Fixed by the examiner	Ext, Flx	38	I	Ext ICC= 0.65 (-), Flx ICC= 0.74 (+)				38 (CLBP)	I	SEM= 1.88- 2.71
			Pooled or summary results (overall rating)	Total N= 38		I	OVERALL (+)				Total N= 38	I	Overall (MIC ?)
			GRADE	Very low quality evidance (-3 Extremely serious ROB- only one study of inadaquate quality, -1 inconsistency, -2 small sample size <50)							Not graded
										HHD ( participants with LBP)- Rater 2
			Ref	Movement	Reliability (intra-rater)/test retest			Reliability (inter rater)			Measurement error			Construct validity (convergent validity)			Construct validity (discriminative validity)			Criterion validity
					n	Meth. Qual.	Results				n	Meth. Qual.	Results	n	Meth. Qual.	Results	n	Meth. Qual.	Results	n	Meth. Qual.	Results
			Kahraman, B. et al. 2016	Ext, Flx	38	I	Ext ICC= 0.65 (-), Flx ICC= 0.74 (+)				38 (CLBP)	I	SEM= 1.88- 2.71
			Pooled or summary results (overall rating)	38		I	OVERALL (+)				38	I	Overall (MIC ?)
			GRADE	Very low quality evidance							Not graded
										HHD ( participants with LBP)- Consensus
			Ref	Movement	Reliability (intra-rater)/test retest			Reliability (inter rater)			Measurement error			Construct validity (convergent validity)			Construct validity (discriminative validity)			Criterion validity
					n	Meth. Qual.	Results				n	Meth. Qual.	Results	n	Meth. Qual.	Results	n	Meth. Qual.	Results	n	Meth. Qual.	Results
			Kahraman, B. et al. 2016	Ext, Flx	38	I	Ext ICC= 0.65 (-), Flx ICC= 0.74 (+)				38 (CLBP)	I	SEM= 1.88- 2.71
			Pooled or summary results (overall rating)	Total N= 38		I	OVERALL (+)				38	I	Overall (MIC ?)
			GRADE	Very low quality evidance (-3 Extremely serious ROB- only one study of inadaquate quality, -1 inconsistency, -2 small sample size <50)							Not graded
										HHD ( Osteoprosis)- Rater 1
			Ref	Movement	Reliability (intra-rater)/test retest			Reliability (inter rater)			Measurement error			Construct validity (convergent validity)			Construct validity (discriminative validity)			Criterion validity
					n	Meth. Qual.	Results	n	Meth. Qual.	Results	n	Meth. Qual.	Results	n	Meth. Qual.	Results	n	Meth. Qual.	Results	n	Meth. Qual.	Results
			Valentin. G and Maribo. T. 2014	Ext.	48	A	Tester ICC= 0.7 (+)/ Tripod ICC= 0.90 (+)				48 (Osteoprosis)	A	SDC= 56.7- 75.2
			Pooled or summary results (overall rating)		48	A	overall (+)				48	A	(MIC ?)
			GRADE	Very low quality evidance ( -1 Serious ROB) there is only one study of adequate quality ,-2 due to Imprecision sample size <50)							Not graded
										HHD ( Osteoprosis)- Rater 2
			Ref	Movement	Reliability (intra-rater)/test retest			Reliability (inter rater)			Measurement error			Construct validity (convergent validity)			Construct validity (discriminative validity)			Criterion validity
					n	Meth. Qual.	Results	n	Meth. Qual.	Results	n	Meth. Qual.	Results	n	Meth. Qual.	Results	n	Meth. Qual.	Results	n	Meth. Qual.	Results
			Valentin. G and Maribo. T. 2014	Ext.	48	A	Tester ICC= 0.7 (+)/ Tripod ICC= 0.90 (+)				48 (Osteoprosis)	A	SDC= 56.7- 75.2
			Pooled or summary results (overall rating)		48	A	overall (+)				48	A	(MIC ?)
			GRADE	Very low quality evidance ( Serious ROB) there is only one study of adequate quality ,Small sample size <50)							Not graded
										HHD ( Osteoprosis)- Consensus
			Ref	Movement	Reliability (intra-rater)/test retest			Reliability (inter rater)			Measurement error			Construct validity (convergent validity)			Construct validity (discriminative validity)			Criterion validity
					n	Meth. Qual.	Results	n	Meth. Qual.	Results	n	Meth. Qual.	Results	n	Meth. Qual.	Results	n	Meth. Qual.	Results	n	Meth. Qual.	Results
			Valentin. G and Maribo. T. 2014	Ext.	48	A	Tester ICC= 0.7 (+)/ Tripod ICC= 0.90 (+)				48 (Osteoprosis)	A	SDC= 56.7- 75.2 (MIC?)
			Pooled or summary results (overall rating)		48	A	OVERALL (+)				48	A	OVERALL (?)
			GRADE	Very low quality evidance ( -1 Serious ROB) there is only one study of adequate quality ,-2 due to Imprecision sample size <50)							Not graded

## Sheet: Digital loading cell 
										Digital loading cell ( Asymptomatic)- Rater 1
			Ref	2 PBOM (Static strength tests)		Movement	Reliability (intra-rater)/test retest			Reliability (inter rater/ between raters)			Measurement error			Construct validity (convergent validity)			Construct validity (discriminative validity)			Criterion validity
							n	Meth. Qual.	Results	n	Meth. Qual.	Results	n	Meth. Qual.	Results	n	Meth. Qual.	Results	n	Meth. Qual.	Results	n	Meth. Qual.	Results
			Andre, M. et al. 2012 (attached to Power Lift pully system)	Loading cell		Rot	23	A	ICC= 0.94- 0.97
			Loss, J.et al. 2020 fixed on Portable, One-Dimensional	Loading cell		Flx	15	A	ICC= 0.99							15	I	Loading cell Vs. calibrated barbells p= 0.10- 0.44 (no significant difference) In accordance with the hypothesyes (+)
			Mesquita, M. et al. 2019 fixed to the wall	digital loading cell fixed to the wall		Ext, Flx	21	I	Ext ICC= 0.93 (+)/ Flx ICC= 0.86 (+)				21 (H)	I	Ext SEM= 18.4/ Flx SEM=17.6 MIC (?)
			Paalanne, N.et al. 2009	computerized strain gauge dynamometer		Ext, Flx, Rt & Lft Rot	19	I	Ext ICC= 0.94 (+) / Flx ICC= 0.95 (+)/ Lft. Rot ICC= 0.90 (+)/ Rt. Rot ICC= 0.84 (+)	15 (H)	I	Ext ICC= 0.88 (+) / Flx ICC= 0.87 (+)/ Lft. Rot ICC= 0.84 (+)/ Rt. Rot ICC= 0.84 (+)	34 (H)	I	MIC (?)
			Pitcher, M. et al. 2008 Externally fixed	strain gauge dynamometer		Ext	10	A	Ext ICC= 0.98 (+)
			Glenn, J. et al. 2015	the abdominal test and evaluation systems tool (ABTEST)		Abdominal strength / Flx	30 (H)	I	ICC= 0.75 (+)							23 (H)	D	ABTEST Vs. 1 RM. Correlation between the 1 RM with avrege power r= 0.70 correlated (+) Results in accordance with the hypotheses
			Steeves, D. et al. 2019	Loading cell		Flx, Rotational push (rt and lft), Rotational pull (rt and lft), Kayak-Stroke Simulation	10 (Highly trained kayakers)	A	Flx ICC= 0.98 (+), RTPLL ICC= 0.98 (+),/ RTPLR ICC= 0.99 (+),/ RTPSL ICC= 0.96 (+),/ RTPSR ICC= 0.95 (+),/ SIML ICC= 1.00 (+),/ SIMR ICC= 0.99 (+),							20 (Highly trained kayakers)	I	Flx M: r= -.59 / F: r= -.46 / Rotational push (rt. & lft) M: RTPLL = -.82/ RTPLR= -.23, F: RTPLL = -.52/ RTPLR= -.59/ Rotational pull (Rt. Lft) Men: RTPSL= -.22/ RTPSR= -.35 , F: RTPSL= -.53/ RTPSR= -.70/ Kayak-Stroke Simulation Men: SIML= -.64/ SIMR=-.80 , F: SIML= -.75. SIMR= -.81 (No hypothysis identified -Not graded)
			Essendrop.M. et al. 2001 fixed to the wall	strain gauge dynamometers fixed to the wall		Ext, Flx	19	I	Ext ICC= 0.93 (+)/ Flx ICC= 0.97 (+)				19 (H)	A	Ext LOA= (-175.4–79.4)/ Flx LOA= (-114.8–71.2). MIC (?)
			Pooled or summary results (overall rating)			Total N= 147		A	Ext (+) ICC= 0.9/ Flx (+) ICC= 0.7- 0.9 RTPLL ICC= 0.98 (+),/ RTPLR (+) ICC= 0.99,/ RTPSL (+) ICC= 0.96 ,/ RTPSR (+) ICC= 0.95 / SIML 9+) ICC= 1.00/ SIMR (+) ICC= 0.99, OVERALL (+)	Total N= 15	I	OVERALL (+)	Total N= 74	I	OVERALL (?)		I	OVERALL (+)
			GRADE			High quality evidence (There are multiple studies of at least adequate quality)				Very low-quality evidence (-3 Extremely serious ROB, as there is only one study of inadequate quality available, -2 imprecision sample size <50			Not graded			Very low-quality evidence (Very serious ROB, there are multiple studies of inadequate quality, and imprecision sample size <50-100 )
										Digital loading cell ( Asymptomatic)- Rater 2
			Ref	2 PBOM (Static strength tests)		Movement	Reliability (intra-rater)/test retest			Reliability (inter rater/ between raters)			Measurement error			Construct validity (convergent validity)			Construct validity (discriminative validity)			Criterion validity
							n	Meth. Qual.	Results	n	Meth. Qual.	Results	n	Meth. Qual.	Results	n	Meth. Qual.	Results	n	Meth. Qual.	Results	n	Meth. Qual.	Results
			Andre, M. et al. 2012	Loading cell		Rot	23	A	ICC= 0.94- 0.97
			Loss, J.et al. 2020	Loading cell		Flx	15	A	ICC= 0.99							15	I	Loading cell Vs. calibrated barbellsp= 0.10- 0.44 (no significant difference) In accordance with the identified hypothesyes (+)
			Mesquita, M. et al. 2019	digital loading cell fixed to the wall		Ext, Flx	21	I	Ext ICC= 0.93 (+)/ Flx ICC= 0.86 (+)				21 (H)	I	Ext SEM= 18.4/ Flx SEM=17.6 MIC (?)
			Paalanne, N.et al. 2009	computerized strain gauge dynamometer		Ext, Flx, Rt & Lft Rot	19	I	Ext ICC= 0.94 (+) / Flx ICC= 0.95 (+)/ Lft. Rot ICC= 0.90 (+)/ Rt. Rot ICC= 0.84 (+)	15 (H)	I	Ext ICC= 0.88 (+) / Flx ICC= 0.87 (+)/ Lft. Rot ICC= 0.84 (+)/ Rt. Rot ICC= 0.84 (+)	34 (H)	I	MIC (?)
			Pitcher, M. et al. 2008	strain gauge dynamometer		Ext	10	A	Ext ICC= 0.98 (+)
			Glenn, J. et al. 2015	the abdominal test and evaluation systems tool (ABTEST)		Abdominal strength / Flx	30 (H)	I	ICC= 0.75 (+)							23 (H)	D	ABTEST Vs. 1 RM. Correlation between the 1 RM with avrege power r= 0.70 correlated (+)
			Steeves, D. et al. 2019	Loading cell		Flx, Rotational push (rt and lft), Rotational pull (rt and lft), Kayak-Stroke Simulation	10 (Highly trained kayakers)	A	Flx ICC= 0.98 (+), RTPLL ICC= 0.98 (+),/ RTPLR ICC= 0.99 (+),/ RTPSL ICC= 0.96 (+),/ RTPSR ICC= 0.95 (+),/ SIML ICC= 1.00 (+),/ SIMR ICC= 0.99 (+),							20 (Highly trained kayakers)	I	Flx M: r= -.59 / F: r= -.46 / Rotational push (rt. & lft) M: RTPLL = -.82/ RTPLR= -.23, F: RTPLL = -.52/ RTPLR= -.59/ Rotational pull (Rt. Lft) Men: RTPSL= -.22/ RTPSR= -.35 , F: RTPSL= -.53/ RTPSR= -.70/ Kayak-Stroke Simulation Men: SIML= -.64/ SIMR=-.80 , F: SIML= -.75. SIMR= -.81 (No hypothysis identified -Not graded)
			Essendrop.M. et al. 2001	strain gauge dynamometers fixed to the wall		Ext, Flx	19	I	Ext ICC= 0.93 (+)/ Flx ICC= 0.97 (+)				19 (H)	A	Ext LOA= (-175.4–79.4)/ Flx LOA= (-114.8–71.2). MIC (?)
			Pooled or summary results (overall rating)			147		A	OVERALL (+)	Total N= 15	I	OVERALL (+)	Ext, Flx, Rt & Lft Rot= 74 (H)	I	Overall MIC ( ?)		I	p= 0.10- 0.44 (no significant difference) In accordance with the hypothesyes (+)
			GRADE			High quality evidence (There are multiple studies of at least adequate quality)				Very low (risk of bias, imprecision)			Not graded			Very low quality evidance (Extremely serious ROB There is only one study of inadequate quality, small sample size& imprecesion small sample size <50)
										Digital loading cell ( Asymptomatic)- Consensus
			Ref	2 PBOM (Static strength tests)		Movement	Reliability (intra-rater)/test retest			Reliability (inter rater/ between raters)			Measurement error			Construct validity (convergent validity)			Construct validity (discriminative validity)			Criterion validity
							n	Meth. Qual.	Results	n	Meth. Qual.	Results	n	Meth. Qual.	Results	n	Meth. Qual.	Results	n	Meth. Qual.	Results	n	Meth. Qual.	Results
			Andre, M. et al. 2012	Loading cell		Rot	23	A	ICC= 0.94- 0.97
			Loss, J.et al. 2020	Loading cell		Flx	15	A	ICC= 0.99							15	I	Loading cell Vs. calibrated barbellsp= 0.10- 0.44 (no significant difference) In accordance with the hypothesyes (+)
			Mesquita, M. et al. 2019	digital loading cell fixed to the wall		Ext, Flx	21	I	Ext ICC= 0.93 (+)/ Flx ICC= 0.86 (+)				21 (H)	I	Ext SEM= 18.4/ Flx SEM=17.6 MIC (?)
			Paalanne, N.et al. 2009	computerized strain gauge dynamometer		Ext, Flx, Rt & Lft Rot	19	I	Ext ICC= 0.94 (+) / Flx ICC= 0.95 (+)/ Lft. Rot ICC= 0.90 (+)/ Rt. Rot ICC= 0.84 (+)	15 (H)	I	Ext ICC= 0.88 (+) / Flx ICC= 0.87 (+)/ Lft. Rot ICC= 0.84 (+)/ Rt. Rot ICC= 0.84 (+)	34 (H)	I	MIC (?)
			Pitcher, M. et al. 2008	strain gauge dynamometer		Ext	10	A	Ext ICC= 0.98 (+)
			Glenn, J. et al. 2015	the abdominal test and evaluation systems tool (ABTEST)		Abdominal strength / Flx	30 (H)	I	ICC= 0.75 (+)							23 (H)	D	ABTEST Vs. 1 RM. Correlation between the 1 RM with avrege power r= 0.70 correlated (+)
			Steeves, D. et al. 2019	Loading cell		Flx, Rotational push (rt and lft), Rotational pull (rt and lft), Kayak-Stroke Simulation	10	A	Flx ICC= 0.98 (+), RTPLL ICC= 0.98 (+),/ RTPLR ICC= 0.99 (+),/ RTPSL ICC= 0.96 (+),/ RTPSR ICC= 0.95 (+),/ SIML ICC= 1.00 (+),/ SIMR ICC= 0.99 (+),							20 (Highly trained kayakers)	I	Flx M: r= -.59 / F: r= -.46 / Rotational push (rt. & lft) M: RTPLL = -.82/ RTPLR= -.23, F: RTPLL = -.52/ RTPLR= -.59/ Rotational pull (Rt. Lft) Men: RTPSL= -.22/ RTPSR= -.35 , F: RTPSL= -.53/ RTPSR= -.70/ Kayak-Stroke Simulation Men: SIML= -.64/ SIMR=-.80 , F: SIML= -.75. SIMR= -.81 (No hypothysis identified -Not graded)
			Essendrop.M. et al. 2001	strain gauge dynamometers fixed to the wall		Ext, Flx	19	I	Ext ICC= 0.93 (+)/ Flx ICC= 0.97 (+)				19 (H)	A	Ext LOA= (-175.4–79.4)/ Flx LOA= (-114.8–71.2). MIC (?)
			Pooled or summary results (overall rating)			Ext= 4 (+)	69	I	ICC= 0.93- 0.98 Overall (+)	Ext= 1 (+)/ 15 (H)	I	ICC= 0.88 (+) Overall (+)	Ext, Flx, Rt & Lft Rot= 74 (H)	I	Overall MIC ( ?)
						Flx=5 (+)	114 (H)	I	ICC= 0.86- 0.99 Overall (+)	Flx=1(+)/ 15 (H)	I	Flx ICC= 0.87 (+) Overall (+)				Flx = 15	I	p= 0.10- 0.44 (no significant difference) In accordance with the hypothesyes (+)
						Rt & lft. Rot= 2 (+)	52 (H)	I	ICC= 0.84- 0.90 Overall (+)	Rt & lft. Rot= 1 (+)	I	Lft. Rot ICC= 0.84 (+), Overall (+)
			GRADE			High quality evidence (There are multiple studies of at least adequate quality)				Very low-quality evidence (-3 Extremely serious ROB, as there is only one study of inadequate quality available, -2 imprecision sample size <50			Not graded			Very low quality evidance (Extremely serious ROB There is only one study of inadequate quality, small sample size& imprecesion small sample size <50)
										Digital loading cell (LBP)- Rater 1
			Ref	Movement	Reliability (intra-rater)/test retest			Reliability (inter rater)			Measurement error			Construct validity (convergent validity)			Construct validity (discriminative validity)			Criterion validity
					n	Meth. Qual.	Results	n	Meth. Qual.	Results	n	Meth. Qual.	Results	n	Meth. Qual.	Results	n	Meth. Qual.	Results	n	Meth. Qual.	Results
			Pitcher, M. et al. 2008	Ext	10 (LBP)	A	Ext ICC= 0.80 (+)
			Pooled or summary results (overall rating)	Ext= 1 (+)	10	A	ICC= 0.80 Overall (+)
			GRADE	Very Low quality evidance ( -1 serious ROB, There is only one study of adequate quality, -2 Imprecision n<50)
										Digital loading cell (LBP)- Rater 2
			Ref	Movement	Reliability (intra-rater)/test retest			Reliability (inter rater)			Measurement error			Construct validity (convergent validity)			Construct validity (discriminative validity)			Criterion validity
					n	Meth. Qual.	Results	n	Meth. Qual.	Results	n	Meth. Qual.	Results	n	Meth. Qual.	Results	n	Meth. Qual.	Results	n	Meth. Qual.	Results
			Pitcher, M. et al. 2008	Ext	10 (LBP)	A	Ext ICC= 0.80 (+)
			Pooled or summary results (overall rating)	Ext= 1 (+)	10 (LBP)	A	ICC= 0.80 Overall (+)
			GRADE	Very low (one study only, imprecision)
										Digital loading cell (LBP)- Consensus
			Ref	Movement	Reliability (intra-rater)/test retest			Reliability (inter rater)			Measurement error			Construct validity (convergent validity)			Construct validity (discriminative validity)			Criterion validity
					n	Meth. Qual.	Results	n	Meth. Qual.	Results	n	Meth. Qual.	Results	n	Meth. Qual.	Results	n	Meth. Qual.	Results	n	Meth. Qual.	Results
			Pitcher, M. et al. 2008	Ext	10 (LBP)	A	Ext ICC= 0.80 (+)
			Pooled or summary results (overall rating)	Ext= 1 (+)	10	A	ICC= 0.80 Overall (+)
			GRADE	Very Low quality evidance ( -1 serious ROB, There is only one study of adequate quality, -2 Imprecision n<50)

## Sheet: (Specilized and commercialized 
								Specilized and commercialized equipment ( Asymptomatic)- Rater 1
		Ref	Movement	Reliability (intra-rater)/test retest			Reliability (inter rater/ between raters)			Measurement error			Construct validity (convergent validity)			Construct validity (discriminative validity)			Criterion validity
				n	Meth. Qual.	Results	n	Meth. Qual.	Results	n	Meth. Qual.	Results	n	Meth. Qual.	Results	n	Meth. Qual.	Results	n	Meth. Qual.	Results
		Conway, R. et al. 2016 (Medx)	Ext.										38 (H)	I	lumbar extension strength MedX Vs. Thoracic extension endurnce test TEX / instruments measuring related, but dissimilar constructs should be lower, i.e. 0.30‐0.50. r= -0.060 (very weak negative correlation)
		Graves, J. et al. 1990 (Medx)	Ext.	136	I	whithin day r= 0.78- 0.98, Between days reliability r= 0.70- 0.97 ICC (?)				136	I	whithin day SEM= 28.7- 46.9 N, Between days SEM= 32.8- 54.1 N (MIC?)
		Kienbacher, T.et al. 2014 (David- back)	Ext, FlX, mean Lft-Rt. Rot	86	I	Ext ICC= 0.83-0.85 (+)/ Flx ICC= 0.87- 0.94 (+)/ Rot ICC= 0.81- 0.89 (+)				86(H)	I	Short: Ext SRD%/ 22.27- 28.92 %(MIC 21-34% )/ Flx SRD%= 15.48- 25.88% (MIC 24-27% )/ Rot. SRD%= 30.61- 44.70 % (MIC ?)
					I	Ext ICC= 0.78-0.91 (+)/ Flx ICC= 0.81- 0.91 (+)/ Rot ICC= 0.80- 0.87 (+)					I	Long: Ext SRD%= 21.2- 32.68% / Flx SRD%= 18.49- 27.00 %/ Rot. SRD%= 33.29- 44.99%.
		Roussel, N. et al. 2006 (Tergumed)	Ext, FlX, Lat.flx, Rot	61 (H)	I	Ext, FlX, Lat.flx, Rot ICC (?)	61 (H)	I	Ext ICC= 0.97, FlX ICC= 0.97, Lat.flx(Lft) ICC= 0.96, Lat.flx(Rt.) ICC=0.97, Rot(Lft) ICC= 0.95, Rot(Rt) ICC= 0.96 (+)
		Scheuer and Friedrich. 2010 (Back- check)	Ext, FlX, Lat.flx,	42	D	Flex ICC= .80/ Ext ICC= .88. / Lat flex left ICC= .87/ Lat flex right ICC= .87 (+)	42 (H)	I	ICC (?)
		Udermann, BE . Et al. 2004 (BackUp)	Ext (0˚- 72˚)	60 (H)	I	ICC= 0.92- 0.97 (+)
		Demoulin, C. et al. 2006 (David- back)	Ext, FlX, Lat.flx, Rot	10	I	ICC (?)	10 (H)	I	ICC (?)
		Pooled or summary results (overall rating)	(Medx)	136	I	ICC Overall (?)				85	I	Overall (?)	38	I	r= 0.060 (+)
			Not graded
			(David- back)	96	I	ICC= 0.78- 0.94 Overall (+)	(David- back)	I	ICC (?)
			Very low-quality (-2 very serious ROB,There are multiple studies of inadequate quality, -1 imprecesion n= 50-100)
			(Tergumed)	61	I	ICC Overall (?)	(Tergumed)	I	0.95- 0.97 Overall (+)
			Not graded
			(Back- check)	42	D	ICC= 0.80- 0.87 Overall (+)	(Back- check)	I	ICC (?)
			Very low quality evidance (- 2 very serious ROB, There is only one study of doubtful quality available, -2 imprecision <50)
			(BackUp)	60	I	ICC= 0.92- 0.97 Overall (+)	(BackUp)
			Very low quality evidance (- 3 Extremely serious ROB, There is only one study of inadequate quality available, -1 imprecesion n= 50-100)
		GRADE					Ext, Flx & lat flx/ Low- quality evidance (very serious ROB,There are multiple studies of inadequate quality), Rot/ very low (very serious ROB,There are multiple studies of inadequate quality, -1 imprecesion n= 50-100)			Not graded			Very low quality evidance (- 3 Extremely serious ROB, There is only one study of inadequate quality available, -2 imprecision <50)
								Specilized and commercialized equipment ( Asymptomatic)- Rater 2
		Ref	Movement	Reliability (intra-rater)/test retest			Reliability (inter rater/ between raters)			Measurement error			Construct validity (convergent validity)			Construct validity (discriminative validity)			Criterion validity
				n	Meth. Qual.	Results	n	Meth. Qual.	Results	n	Meth. Qual.	Results	n	Meth. Qual.	Results	n	Meth. Qual.	Results	n	Meth. Qual.	Results
		Conway, R. et al. 2016	Ext.										38 (H)	I	lumbar extension strength MedX Vs. Thoracic extension endurnce test TEX / instruments measuring related, but dissimilar constructs should be lower, i.e. 0.30‐0.50. r= -0.060 (very weak negative correlation)
		Graves, J. et al. 1990 (Medx)	Ext.	136	I	whithin day r= 0.78- 0.98, Between days reliability r= 0.70- 0.97 (?)				136	I	whithin day SEM= 28.7- 46.9 N, Between days SEM= 32.8- 54.1 N (MIC?)
		Kienbacher, T.et al. 2014	Ext, FlX, mean Lft-Rt. Rot	86	I	Ext ICC= 0.83-0.85 (+)/ Flx ICC= 0.87- 0.94 (+)/ Rot ICC= 0.81- 0.89 (+)				86(H)	I	Short: Ext SRD%/ 22.27- 28.92 %(MIC 21-34% )/ Flx SRD%= 15.48- 25.88% (MIC 24-27% )/ Rot. SRD%= 30.61- 44.70 % (MIC ?)
					I	Ext ICC= 0.78-0.91 (+)/ Flx ICC= 0.81- 0.91 (+)/ Rot ICC= 0.80- 0.87 (+)					I	Long: Ext SRD%= 21.2- 32.68% / Flx SRD%= 18.49- 27.00 %/ Rot. SRD%= 33.29- 44.99%.
		Roussel, N. et al. 2006	Ext, FlX, Lat.flx, Rot	61 (H)	I	Ext, FlX, Lat.flx, Rot ICC (?)	61 (H)	I	Ext ICC= 0.97, FlX ICC= 0.97, Lat.flx(Lft) ICC= 0.96, Lat.flx(Rt.) ICC=0.97, Rot(Lft) ICC= 0.95, Rot(Rt) ICC= 0.96 (+)
		Scheuer and Friedrich. 2010	Ext, FlX, Lat.flx,	42	D	Flex ICC= .80/ Ext ICC= .88. / Lat flex left ICC= .87/ Lat flex right ICC= .87 (+)	42 (H)	I	ICC (?)
		Udermann, BE . Et al. 2004	Ext (0˚- 72˚)	60 (H)	I	ICC= 0.92- 0.97 (+)
		Demoulin, C. et al. 2006	Ext, FlX, Lat.flx, Rot	10	I	ICC (?)	10 (H)	I	ICC (?)
		Pooled or summary results (overall rating)	Ext	395	I	ICC 0.78- 0.97 Overall (+)	Ext 113	I	ICC= 0.97, (+)	85	I	Overall ( ?)	38	I	r= 0.060 (+)
			Flx	199	I	ICC= 0.80- 0.94 Overall (+)	Flx 113	I	ICC= 0.97 (+)
			Lat flx	113	I	Lat.flx ICC= 0.87 Overall (+)	Lat flx 113	I	ICC= 0.96- 0.97 (+)
			Rot	86	I	ICC= 0.80- 0.89 Overall (+)	Rot 71	I	ICC= 0.95- 0.96 (+)
		GRADE	Very low (multiple studies of inadequate rating)				Very low (multiple studies of inadequate rating)						Very low (risk of bias, imprecision)
								Specilized and commercialized equipment ( Asymptomatic)- Consensus
		Ref	Movement	Reliability (intra-rater)/test retest			Reliability (inter rater/ between raters)			Measurement error			Construct validity (convergent validity)			Construct validity (discriminative validity)			Criterion validity
				n	Meth. Qual.	Results	n	Meth. Qual.	Results	n	Meth. Qual.	Results	n	Meth. Qual.	Results	n	Meth. Qual.	Results	n	Meth. Qual.	Results
		Conway, R. et al. 2016	Ext.										38 (H)	I	lumbar extension strength MedX Vs. Thoracic extension endurnce test TEX / instruments measuring related, but dissimilar constructs should be lower, i.e. 0.30‐0.50. r= -0.060 (very weak negative correlation)
		Graves, J. et al. 1990 (Medx)	Ext.	136	I	whithin day Ir= 0.78- 0.98, Between days reliability r= 0.70- 0.97 ICC (?)				136	I	whithin day SEM= 28.7- 46.9 N, Between days SEM= 32.8- 54.1 N (MIC?)
		Kienbacher, T.et al. 2014	Ext, FlX, mean Lft-Rt. Rot	86	I	Ext ICC= 0.83-0.85 (+)/ Flx ICC= 0.87- 0.94 (+)/ Rot ICC= 0.81- 0.89 (+)				86(H)	I	Short: Ext SRD%/ 22.27- 28.92 %(MIC 21-34% )/ Flx SRD%= 15.48- 25.88% (MIC 24-27% )/ Rot. SRD%= 30.61- 44.70 % (MIC ?)
					I	Ext ICC= 0.78-0.91 (+)/ Flx ICC= 0.81- 0.91 (+)/ Rot ICC= 0.80- 0.87 (+)					I	Long: Ext SRD%= 21.2- 32.68% / Flx SRD%= 18.49- 27.00 %/ Rot. SRD%= 33.29- 44.99%.
		Roussel, N. et al. 2006	Ext, FlX, Lat.flx, Rot	61 (H)	I	Ext, FlX, Lat.flx, Rot ICC (?)	61 (H)	I	Ext ICC= 0.97, FlX ICC= 0.97, Lat.flx(Lft) ICC= 0.96, Lat.flx(Rt.) ICC=0.97, Rot(Lft) ICC= 0.95, Rot(Rt) ICC= 0.96 (+)
		Scheuer and Friedrich. 2010	Ext, FlX, Lat.flx,	42	D	Flex ICC= .80/ Ext ICC= .88. / Lat flex left ICC= .87/ Lat flex right ICC= .87 (+)	42 (H)	I	ICC (?)
		Udermann, BE . Et al. 2004	Ext (0˚- 72˚)	60 (H)	I	ICC= 0.92- 0.97 (+)
		Demoulin, C. et al. 2006	Ext, FlX, Lat.flx, Rot	10	I	ICC (?)	10 (H)	I	ICC (?)
		Pooled or summary results (overall rating)	Ext	395	I	ICC 0.78- 0.97 Overall (+)	Ext 113	I	ICC= 0.97, (+)	85	I	Overall (?)	38	I	r= 0.060 (+)
			Flx	199	I	ICC= 0.80- 0.94 Overall (+)	Flx 113	I	ICC= 0.97 (+)
			Lat flx	113	I	Lat.flx ICC= 0.87 Overall (+)	Lat flx 113	I	ICC= 0.96- 0.97 (+)
			Rot	86	I	ICC= 0.80- 0.89 Overall (+)	Rot 71	I	ICC= 0.95- 0.96 (+)
		GRADE	Low quality evidance (Very serious risk of bias, There are multiple studies of inadequate quality)				Ext, Flx & lat flx/ Low- quality evidance (very serious ROB,There are multiple studies of inadequate quality), Rot/ very low (very serious ROB,There are multiple studies of inadequate quality, -1 imprecesion n= 50-100)			Not graded			Very low quality evidance (- 3 Extremely serious ROB, There is only one study of inadequate quality available, -2 imprecision <50)
								Specilized and commercialized equipment ( CLBP)- Rater 1
		Ref	Movement	Reliability (intra-rater)/test re test			Reliability (inter rater/ between raters)			Measurement error			Construct validity (convergent validity)			Construct validity (discriminative validity)			Criterion validity
				n	Meth. Qual.	Results	n	Meth. Qual.	Results	n	Meth. Qual.	Results	n	Meth. Qual.	Results	n	Meth. Qual.	Results	n	Meth. Qual.	Results
		Conway, R. et al. 2016 (MedX)	Ext.										19(CLBP)	I	lumbar extension strength MedX Vs. Thoracic extension endurance test TEX / instruments measuring related, but dissimilar constructs should be lower, i.e. 0.30‐0.50.CLBP r= 0.12 (waek positive correlation)
		GRADE											Very low quality evidance ( Extremely serious ROB, There is only one study of inadequate quality available, -2 imprecision <50)
		Kienbacher, T.et al. 2016 (David- back)	Ext, FlX, mean Lft-Rt. Rot	210 (LBP)	I	Ext ICC= 0.92- 0.94 (+)/ Flx ICC= 0.93- 0.96 (+)/ Rot ICC= 0.86-0.93 (+)				210 (LBP)	I	short SRD%= Ext 27- 28% / Flx SRD%= 18- 27 % / mean Rt & Lft Rot SRD%= 37- 49% . Ext & Flx Overall MIC (?)
					I	Ext ICC= 0.89- 0.92 (+)/ Flx ICC= 0.92- 0.96 (+)/ Rot ICC= 0.84-0.87 (+)					I	Long: Ext SRD%= 32% )/ Flx SRD%= 20- 28 % / Mean Rt & Lft Rot SRD%= 48- 51% (Overall MIC?)
		GRADE	Very low-quality (-3 Extremely serious ROB there is only one study of inadequate quality available)							Not graded
		Roussel, N. et al. 2008 (Tergumed)	Ext, FlX, Lat.flx, Rot				12 (CLBP)	I	Ext ICC= 0.97, FlX ICC= 0.97, Lat.flx(Lft) ICC= 0.95, Lat.flx(Rt.) ICC=0.96, Rot(Lft) ICC= 0.96, Rot(Rt) ICC= 0.93 (+)	12 (CLBP)	V	MIC (?)
		GRADE					Very low-quality (-3 Extremely serious ROB there is only one study of inadequate quality available & imprecesion small sample size <50)			Not graded
								Specilized and commercialized equipment ( CLBP)- Rater 2
		Ref	Movement	Reliability (intra-rater)/test re test			Reliability (inter rater/ between raters)			Measurement error			Construct validity (convergent validity)			Construct validity (discriminative validity)			Criterion validity
				n	Meth. Qual.	Results	n	Meth. Qual.	Results	n	Meth. Qual.	Results	n	Meth. Qual.	Results	n	Meth. Qual.	Results	n	Meth. Qual.	Results
		Conway, R. et al. 2016	Ext.										19(CLBP)	I	lumbar extension strength MedX Vs. Thoracic extension endurnce test TEX / instruments measuring related, but dissimilar constructs should be lower, i.e. 0.30‐0.50.CLBP r= 0.12 (waek positive correlation)
		Kienbacher, T.et al. 2016	Ext, FlX, mean Lft-Rt. Rot	210 (LBP)	I	Ext ICC= 0.92- 0.94 (+)/ Flx ICC= 0.93- 0.96 (+)/ Rot ICC= 0.86-0.93 (+)				210 (LBP)	I	short SRD%= Ext 27- 28% / Flx SRD%= 18- 27 % / mean Rt & Lft Rot SRD%= 37- 49% . Ext & Flx Overall MIC (?)
					I	Ext ICC= 0.89- 0.92 (+)/ Flx ICC= 0.92- 0.96 (+)/ Rot ICC= 0.84-0.87 (+)					I	Long: Ext SRD%= 32% )/ Flx SRD%= 20- 28 % / Mean Rt & Lft Rot SRD%= 48- 51% (Overall MIC?)
		Roussel, N. et al. 2008	Ext, FlX, Lat.flx, Rot		I		12 (CLBP)	I	Ext ICC= 0.97, FlX ICC= 0.97, Lat.flx(Lft) ICC= 0.95, Lat.flx(Rt.) ICC=0.96, Rot(Lft) ICC= 0.96, Rot(Rt) ICC= 0.93 (+)	12 (CLBP)	V	MIC (?)
		Pooled or summary results (overall rating)	Ext, FlX, Lat.flx, Rot	Ext=210, FlX=210, Rot=210	I	Ext ICC= 0.89- 0.92 (+)/ Flx ICC= 0.92- 0.96 (+)/ Rot ICC= 0.84-0.87 (+) Overall (+)	12	I	Ext ICC= 0.97, FlX ICC= 0.97, Lat.flx(Lft) ICC= 0.95, Lat.flx(Rt.) ICC=0.96, Rot(Lft) ICC= 0.96, Rot(Rt) ICC= 0.93 (+)	222	I	Overall (?)	19	I	r= 0.12
		GRADE		Very low (risk of bias)			Very low (risk of bias, imprecion)			Not graded			Very low (risk of bias, imprecion)
								Specilized and commercialized equipment ( CLBP)- Consensus
		Ref	Movement	Reliability (intra-rater)/test re test			Reliability (inter rater/ between raters)			Measurement error			Construct validity (convergent validity)			Construct validity (discriminative validity)			Criterion validity
				n	Meth. Qual.	Results	n	Meth. Qual.	Results	n	Meth. Qual.	Results	n	Meth. Qual.	Results	n	Meth. Qual.	Results	n	Meth. Qual.	Results
		Conway, R. et al. 2016	Ext.										19(CLBP)	I	lumbar extension strength MedX Vs. Thoracic extension endurnce test TEX / instruments measuring related, but dissimilar constructs should be lower, i.e. 0.30‐0.50.CLBP r= 0.12 (waek positive correlation)
		Kienbacher, T.et al. 2016	Ext, FlX, mean Lft-Rt. Rot	210 (LBP)	I	Ext ICC= 0.92- 0.94 (+)/ Flx ICC= 0.93- 0.96 (+)/ Rot ICC= 0.86-0.93 (+)				210 (LBP)	I	short SRD%= Ext 27- 28% / Flx SRD%= 18- 27 % / mean Rt & Lft Rot SRD%= 37- 49% . Ext & Flx Overall MIC (?)
					I	Ext ICC= 0.89- 0.92 (+)/ Flx ICC= 0.92- 0.96 (+)/ Rot ICC= 0.84-0.87 (+)					I	Long: Ext SRD%= 32% )/ Flx SRD%= 20- 28 % / Mean Rt & Lft Rot SRD%= 48- 51% (Overall MIC?)
		Roussel, N. et al. 2008	Ext, FlX, Lat.flx, Rot				12 (CLBP)	I	Ext ICC= 0.97, FlX ICC= 0.97, Lat.flx(Lft) ICC= 0.95, Lat.flx(Rt.) ICC=0.96, Rot(Lft) ICC= 0.96, Rot(Rt) ICC= 0.93 (+)	12 (CLBP)	V	MIC (?)
		Pooled or summary results (overall rating)	Ext, FlX, Lat.flx, Rot	Ext=210, FlX=210, Rot=210	I	Ext ICC= 0.89- 0.92 (+)/ Flx ICC= 0.92- 0.96 (+)/ Rot ICC= 0.84-0.87 (+) Overall (+)	12	I	Ext ICC= 0.97, FlX ICC= 0.97, Lat.flx(Lft) ICC= 0.95, Lat.flx(Rt.) ICC=0.96, Rot(Lft) ICC= 0.96, Rot(Rt) ICC= 0.93 (+)	222	I	Overall (?)	19	I	r= 0.12
		GRADE		Very Low quality evidance (Extremely serious ROB, There is only one study of inadequate quality available)			Very low quality evidance (Extremely serious ROB There is only one study of inadequate quality available, small sample size <50)			Not graded			Very low quality evidance ( Extremely serious ROB, There is only one study of inadequate quality available, -2 imprecision <50)
								Specilized and commercialized equipment ( NP)- Rater 1
		Ref	Movement	Reliability (intra-rater)/test retest			Reliability (inter rater)			Measurement error			Construct validity (convergent validity)			Construct validity (discriminative validity)			Criterion validity
				n	Meth. Qual.	Results	n	Meth. Qual.	Results	n	Meth. Qual.	Results	n	Meth. Qual.	Results	n	Meth. Qual.	Results	n	Meth. Qual.	Results
		Scheuer and Friedrich. 2010 (Back- check)	Ext, FlX, Lat.flx,	53	D	Flex ICC= .88/ Ext ICC= .89/ Lat flex left ICC= .82/ Lat flex right ICC= .85 (+)	53	I	ICC (?)
		Pooled or summary results (overall rating)	Ext, FlX, Lat.flx,	53	D	Overall (+)	53	I	?
		GRADE	Very low quality evidance (very serious ROB, there is only one study of doubtful quality available & -2 imprecision n =50-100)				Not graded
								Specilized and commercialized equipment ( NP)- Rater 2
		Ref	Movement	Reliability (intra-rater)/test retest			Reliability (inter rater)			Measurement error			Construct validity (convergent validity)			Construct validity (discriminative validity)			Criterion validity
				n	Meth. Qual.	Results	n	Meth. Qual.	Results	n	Meth. Qual.	Results	n	Meth. Qual.	Results	n	Meth. Qual.	Results	n	Meth. Qual.	Results
		Scheuer and Friedrich. 2010	Ext, FlX, Lat.flx,	53	D	Flex ICC= .88/ Ext ICC= .89/ Lat flex left ICC= .82/ Lat flex right ICC= .85 (+)	53	I	ICC (?)
		Pooled or summary results (overall rating)	Ext, FlX, Lat.flx,	53	D	Overall (+)	53	I	?
		GRADE	Very low quality evidance (very serious ROB, there is only one study of doubtful quality available & -2 imprecision n =50-100)				Not graded
								Specilized and commercialized equipment ( NP)- Consensus
		Ref	Movement	Reliability (intra-rater)/test retest			Reliability (inter rater)			Measurement error			Construct validity (convergent validity)			Construct validity (discriminative validity)			Criterion validity
				n	Meth. Qual.	Results	n	Meth. Qual.	Results	n	Meth. Qual.	Results	n	Meth. Qual.	Results	n	Meth. Qual.	Results	n	Meth. Qual.	Results
		Scheuer and Friedrich. 2010	Ext, FlX, Lat.flx,	53	D	Flex ICC= .88/ Ext ICC= .89/ Lat flex left ICC= .82/ Lat flex right ICC= .85 (+)	53	I	ICC (?)
		Pooled or summary results (overall rating)	Ext, FlX, Lat.flx,	53	D	Overall (+)	53	I	?
		GRADE	Very low quality evidance (very serious ROB, there is only one study of doubtful quality available & -2 imprecision n =50-100)				Not graded

## Sheet:    Field tests
								Field tests ( Asymptomatic)- Rater 1
		Ref	PBOM-Field tests		Movement	Reliability (intra-rater)/test re test			Reliability (inter rater/ between raters)			Measurement error			Construct validity (convergent validity)			Construct validity (discriminative validity)			Criterion validity
						n	Meth. Qual.	Results	n	Meth. Qual.	Results	n	Meth. Qual.	Results	n	Meth. Qual.	Results	n	Meth. Qual.	Results	n	Meth. Qual.	Results
		Cowley, P. et al. 2009	front abdominal power test [FAPT])		Abdominal strength /Flx	8 (H)	D	ICC 0.95 (0.83- 0.99) (+)				8 (H)	D	LoA= 15-17 % (MIC ?)
		GRADE			Very low quality evidance (very serious ROB, there is only one study of doubtful quality available & -2 imprecision n <50)							Not graded
		Jackson, A. et al. 1996	Prudential FITNESSGRAM trunk lift test (inches)		Ext	260 (H)	I	ICC (1,1)= 0.96 (+)
		GRADE			Very low quality evidance (Extremely serious ROB There is only one study of inadequate quality available )
		Ladeira, C. et al. 2005	Double leg lowering manuver (DLLM) Vs. HHD		Abdominal strength	28 (H)	I	ICC (1,1) = 0.955 (+)							28 (H)	V	(DLLM) Vs. HHD for abdominal strength measurement In line with hypotheses, low validity r= -0.33 and -0.44 Overall (+),
		GRADE			Very low quality evidance (Extremely serious ROB There is only one study of inadequate quality available & -2 imprecision n <50)										Suffecient (+)/ Low quality evidence ( there is one study of very good quality available small sample size <50)
		Sell, M. et al. 2015	medicine ball toss tests (MBTs). Vs. Isokinetic measurement (The Biodex System 3)		Flx, Ext, Rt. & Lft. Rot	20 (H)	A	Flx ICC= 0.83 (+)/ Ext ICC= 0.83 (+)/ Rot Rt ICC= 0.87 (+)/ Rot. Lft ICC= 0.90 (+)				20 (H)	A	Flx SEM= 26.02 / Ext SEM= 30.16 / Rot Rt SEM= 24.56 / Rot. Lft SEM= 17.44 Overall (MIC ?)							20 (phisically active)	V	Forwared r= -0.047, Backward r= -0.074, Rigth Rot r= 0.05, Left Rot r= 0.18 / r (-047- 0.1) Overall (-)
		GRADE			Very Low quality evidance (serious ROB or there is only one study of adequate quality & sample size <50)							Not graded									Low quality evidance ( -2 imprecision n <50)
								Field tests ( Asymptomatic)- Rater 2
		Ref	PBOM-Field tests		Movement	Reliability (intra-rater)/test re test			Reliability (inter rater/ between raters)			Measurement error			Construct validity (convergent validity)			Construct validity (discriminative validity)			Criterion validity
						n	Meth. Qual.	Results	n	Meth. Qual.	Results	n	Meth. Qual.	Results	n	Meth. Qual.	Results	n	Meth. Qual.	Results	n	Meth. Qual.	Results
		Cowley, P. et al. 2009	front abdominal power test [FAPT])		Abdominal strength /Flx	8 (H)	D	ICC 0.95 (0.83- 0.99) (+)				8 (H)	D	LoA= 15-17 % (MIC ?)
		GRADE			Very low (risk of bias, imprecision)
		Jackson, A. et al. 1996	Prudential FITNESSGRAM trunk lift test (inches)		Ext	260 (H)	I	ICC (1,1)= 0.96 (+)
		GRADE			Very low (risk of bias, only one study)
		Ladeira, C. et al. 2005	Double leg lowering manuver (DLLM) Vs. HHD		Abdominal strength	28 (H)	I	ICC (1,1) = 0.955 (+)							28 (H)	V	(DLLM) Vs. HHD for abdominal strength measurement In line with hypotheses, low validity r= -0.33 and -0.44 Overall (+),
		GRADE			Very low (risk of bias, imprecision)										Suffecient (+)/ Low quality evidence ( there is one study of very good quality available small sample size <50)
		Sell, M. et al. 2015	medicine ball toss tests (MBTs). Vs. Isokinetic measurement (The Biodex System 3)		Flx, Ext, Rt. & Lft. Rot	20 (H)	A	Flx ICC= 0.83 (+)/ Ext ICC= 0.83 (+)/ Rot Rt ICC= 0.87 (+)/ Rot. Lft ICC= 0.90 (+)				20 (H)	A	Flx SEM= 26.02 / Ext SEM= 30.16 / Rot Rt SEM= 24.56 / Rot. Lft SEM= 17.44 Overall (MIC ?)							20 (phisically active)	V	Forwared r= -0.047, Backward r= -0.074, Rigth Rot r= 0.05, Left Rot r= 0.18 / r (-047- 0.1) Overall (-)
		GRADE			Very low (risk of bias, imprecision)							Not graded									Low quality evidance ( small sample size <50)
								Field tests ( Asymptomatic)- Consensus
		Ref	PBOM-Field tests		Movement	Reliability (intra-rater)/test re test			Reliability (inter rater/ between raters)			Measurement error			Construct validity (convergent validity)			Construct validity (discriminative validity)			Criterion validity
						n	Meth. Qual.	Results	n	Meth. Qual.	Results	n	Meth. Qual.	Results	n	Meth. Qual.	Results	n	Meth. Qual.	Results	n	Meth. Qual.	Results
		Cowley, P. et al. 2009	front abdominal power test [FAPT])		Abdominal strength /Flx	8 (H)	D	ICC 0.95 (0.83- 0.99) (+)				8 (H)	D	LoA= 15-17 % (MIC ?)
		GRADE			Very low quality evidance (very serious ROB, there is only one study of doubtful quality available & -2 imprecision n <50)							Not graded
		Jackson, A. et al. 1996	Prudential FITNESSGRAM trunk lift test (inches)		Ext	260 (H)	I	ICC (1,1)= 0.96 (+)
		GRADE			Very low quality evidance (Extremely serious ROB There is only one study of inadequate quality available )
		Ladeira, C. et al. 2005	Double leg lowering manuver (DLLM) Vs. HHD		Abdominal strength	28 (H)	I	ICC (1,1) = 0.955 (+)							28 (H)	V	(DLLM) Vs. HHD for abdominal strength measurement In line with hypotheses, low validity r= -0.33 and -0.44 Overall (+),
		GRADE			Very low quality evidance (Extremely serious ROB There is only one study of inadequate quality available & -2 imprecision n <50)										Suffecient (+)/ Low quality evidence ( there is one study of very good quality available small sample size <50)
		Sell, M. et al. 2015	medicine ball toss tests (MBTs). Vs. Isokinetic measurement (The Biodex System 3)		Flx, Ext, Rt. & Lft. Rot	20 (H)	A	Flx ICC= 0.83 (+)/ Ext ICC= 0.83 (+)/ Rot Rt ICC= 0.87 (+)/ Rot. Lft ICC= 0.90 (+)				20 (H)	A	Flx SEM= 26.02 / Ext SEM= 30.16 / Rot Rt SEM= 24.56 / Rot. Lft SEM= 17.44 Overall (MIC ?)							20 (phisically active)	V	Forwared r= -0.047, Backward r= -0.074, Rigth Rot r= 0.05, Left Rot r= 0.18 / r (-047- 0.1) Overall (-)
		GRADE			Very Low quality evidance (serious ROB or there is only one study of adequate quality & sample size <50)							Not graded									Low quality evidance ( -2 imprecision n <50)
								Field tests (LBP)- Rater 1
		Ref	PBOM-Field tests		Movement	Reliability (intra-rater)/test re test			Reliability (inter rater/ between raters)			Measurement error			Construct validity (convergent validity)			Construct validity (discriminative validity)			Criterion validity
						n	Meth. Qual.	Results	n	Meth. Qual.	Results	n	Meth. Qual.	Results	n	Meth. Qual.	Results	n	Meth. Qual.	Results	n	Meth. Qual.	Results
		Kahraman, B. et al. 2016	core strength tests		Sit-Up test	38 (CLBP)	I	ICC=0.83 (+)				38 (CLBP)	I	SEM= 3.2 ( MIC ?)
					Partial curl-up test			ICC= 0.9 (+)						SEM=3.4 (MIC?)
					Rt.single leg squat test			ICC= 0.87 (+)						SEM= 2.22 (MIC?)
					Lft.single leg squat test			ICC= 0.87 (+)						SEM= 2.17 (MIC ?)
		GRADE			Very low quality evidance (Extremely serious ROB There is only one study of inadequate quality available & -2 imprecision n <50)							Not graded
								Field tests (LBP)- Rater 2
		Ref	PBOM-Field tests		Movement	Reliability (intra-rater)/test re test			Reliability (inter rater/ between raters)			Measurement error			Construct validity (convergent validity)			Construct validity (discriminative validity)			Criterion validity
						n	Meth. Qual.	Results	n	Meth. Qual.	Results	n	Meth. Qual.	Results	n	Meth. Qual.	Results	n	Meth. Qual.	Results	n	Meth. Qual.	Results
		Kahraman, B. et al. 2016	core strength tests		Sit-Up test	38 (CLBP)	I	ICC=0.83 (+)				38 (CLBP)	I	SEM= 3.2 ( MIC ?)
					Partial curl-up test			ICC= 0.9 (+)						SEM=3.4 (MIC?)
					Rt.single leg squat test			ICC= 0.87 (+)						SEM= 2.22 (MIC?)
					Lft.single leg squat test			ICC= 0.87 (+)						SEM= 2.17 (MIC ?)
		GRADE			Very low (risk of bias, imprecision)							Not graded
								Field tests (LBP)- Consensus
		Ref	PBOM-Field tests		Movement	Reliability (intra-rater)/test re test			Reliability (inter rater/ between raters)			Measurement error			Construct validity (convergent validity)			Construct validity (discriminative validity)			Criterion validity
						n	Meth. Qual.	Results	n	Meth. Qual.	Results	n	Meth. Qual.	Results	n	Meth. Qual.	Results	n	Meth. Qual.	Results	n	Meth. Qual.	Results
		Kahraman, B. et al. 2016	core strength tests		Sit-Up test	38 (CLBP)	I	ICC=0.83 (+)				38 (CLBP)	I	SEM= 3.2 ( MIC ?)
					Partial curl-up test			ICC= 0.9 (+)						SEM=3.4 (MIC?)
					Rt.single leg squat test			ICC= 0.87 (+)						SEM= 2.22 (MIC?)
					Lft.single leg squat test			ICC= 0.87 (+)						SEM= 2.17 (MIC ?)
		GRADE			Very low quality evidance (Extremely serious ROB There is only one study of inadequate quality available & -2 imprecision n <50)							Not graded

## Sheet:  Specially developed instrument
								Specially developed tools (Asymptomatic)- Rater 1
		Ref	PBOM (specially developed instruments)		Movement	Reliability (intra-rater)/test re test			Reliability (inter rater/ between raters)			Measurement error			Construct validity (convergent validity)			Construct validity (discriminative validity)			Criterion validity
						n	Meth. Qual.	Results	n	Meth. Qual.	Results	n	Meth. Qual.	Results	n	Meth. Qual.	Results	n	Meth. Qual.	Results	n	Meth. Qual.	Results
		Azghani, M. et al. 2009	triaxial isometric trunk strength measurement system		Ext, Flx, Rt & Lft Rot, Rt & Lft. Flat. flx	30 (H)	I	Ext ICC= 0.9/ , Flx ICC= 0.7/ , Lft Rot ICC= 0.91, Rt. Rot= 0.84/ Lat, flx. Lft ICC= 0.6, Lat, flx. Rt ICC=0.86 Overall (+)				30 (H)	I	Ext SEM= 17/ , Flx SEM= 23.9/ , Lft Rot SEM= 7.4 Rt. Rot SEM= 7.9 / Lat, flx. Lft SEM= 20/, Lat, flx. Rt SEM= 16 (MIC ?)
		Pienaar, A. W. & Barnard, J. G. 2017	a pressure air biofeedback Vs. EMG		Ext	24 (H)	I	ICC= 0.99 (+)				24 (H)	I	SEM= 1.55 (MIC ?)	24 (H)	D	H r= 0.73- 0.75 (+) instruments measuring related, but dissimilar constructs should be lower, i.e. 0.30‐0.50, Overall (-)	24 (H)	I	(p<.01) No identified hypotheses (?)
		Kato, et al. 2020	Innovative exercise device		abdominal strength	20 (H)	I	ICC= 0.95 (+)	20 (H)	I	ICC= 0.99 (+)	20 (H)	I	Intra-rater SEM= 2.0 inter-rater SEM=1.0
		Sasaki, E. et al. 2018	portable trunk muscle torque measurement instrument (PTMI). Vs. KinCom Isokinetic dynamometer)		Ext, Flx																24 (recreational athletes)	I	Flex r= 0.807 (+) Ex r= 0.789 (+)
		GRADE			very Low quality evidance (Extremely serious ROB There is only one study of inadequate quality available &-2 imprecision n <50)							Not graded			Very Low quality evidance (very serious ROB , there is only one study of doubtful quality available& 2 imprecision n <50)			Very Low quality evidance (very serious ROB , there is only one study of doubtful quality available& 2 imprecision n <50)			Very low quality evidance (Extremely serious ROB, There is only one study of inadequate quality available, 2 imprecision n <50)
								Specially developed tools (Asymptomatic)- Rater 2
		Ref	PBOM (specially developed instruments)		Movement	Reliability (intra-rater)/test re test			Reliability (inter rater/ between raters)			Measurement error			Construct validity (convergent validity)			Construct validity (discriminative validity)			Criterion validity
						n	Meth. Qual.	Results	n	Meth. Qual.	Results	n	Meth. Qual.	Results	n	Meth. Qual.	Results	n	Meth. Qual.	Results	n	Meth. Qual.	Results
		Azghani, M. et al. 2009	triaxial isometric trunk strength measurement system		Ext, Flx, Rt & Lft Rot, Rt & Lft. Flat. flx	30 (H)	I	Ext ICC= 0.9/ , Flx ICC= 0.7/ , Lft Rot ICC= 0.91, Rt. Rot= 0.84/ Lat, flx. Lft ICC= 0.6, Lat, flx. Rt ICC=0.86 Overall (+)				30 (H)	I	Ext SEM= 17/ , Flx SEM= 23.9/ , Lft Rot SEM= 7.4 Rt. Rot SEM= 7.9 / Lat, flx. Lft SEM= 20/, Lat, flx. Rt SEM= 16 (MIC ?)
		Pienaar, A. W. & Barnard, J. G. 2017	a pressure air biofeedback Vs. EMG		Ext	24 (H)	I	ICC= 0.99 (+)				24 (H)	I	SEM= 1.55 (MIC ?)	24 (H)	D	H r= 0.73- 0.75 (-) instruments measuring related, but dissimilar constructs should be lower, i.e. 0.30‐0.50, Overall (-)	24 (H)	I	(p<.01) No identified hypotheses (?)
		Kato, et al. 2020	Innovative exercise device		abdominal strength	20 (H)	I	ICC= 0.95 (+)	20 (H)	I	ICC= 0.99 (+)	20 (H)	I	Intra-rater SEM= 2.0 inter-rater SEM=1.0
		Sasaki, E. et al. 2018	portable trunk muscle torque measurement instrument (PTMI). Vs. KinCom Isokinetic dynamometer)		Ext, Flx																24 (recreational athletes)	I	Flex r= 0.807 (+) Ex r= 0.789 (+)
		GRADE			Very low (risk of bias, imprecision)							Not graded			Very Low quality evidance (very serious ROB , there is only one study of doubtful quality available& sample size <50)			Very Low quality evidance (very serious ROB , there is only one study of doubtful quality available& 2 imprecision n <50)			Very low (risk of bias, imprecision)
								Specially developed tools (Asymptomatic)- Consensus
		Ref	PBOM (specially developed instruments)		Movement	Reliability (intra-rater)/test re test			Reliability (inter rater/ between raters)			Measurement error			Construct validity (convergent validity)			Construct validity (discriminative validity)			Criterion validity
						n	Meth. Qual.	Results	n	Meth. Qual.	Results	n	Meth. Qual.	Results	n	Meth. Qual.	Results	n	Meth. Qual.	Results	n	Meth. Qual.	Results
		Azghani, M. et al. 2009	triaxial isometric trunk strength measurement system		Ext, Flx, Rt & Lft Rot, Rt & Lft. Flat. flx	30 (H)	I	Ext ICC= 0.9/ , Flx ICC= 0.7/ , Lft Rot ICC= 0.91, Rt. Rot= 0.84/ Lat, flx. Lft ICC= 0.6, Lat, flx. Rt ICC=0.86 Overall (+)				30 (H)	I	Ext SEM= 17/ , Flx SEM= 23.9/ , Lft Rot SEM= 7.4 Rt. Rot SEM= 7.9 / Lat, flx. Lft SEM= 20/, Lat, flx. Rt SEM= 16 (MIC ?)
		Pienaar, A. W. & Barnard, J. G. 2017	a pressure air biofeedback Vs. EMG		Ext	24 (H)	I	ICC= 0.99 (+)				24 (H)	I	SEM= 1.55 (MIC ?)	24 (H)	D	H r= 0.73- 0.75 (-) instruments measuring related, but dissimilar constructs should be lower, i.e. 0.30‐0.50, Overall (-)	24 (H)	I	(p<.01) No identified hypotheses (?)
		Kato, et al. 2020	Innovative exercise device		abdominal strength	20 (H)	I	ICC= 0.95 (+)	20 (H)	I	ICC= 0.99 (+)	20 (H)	I	Intra-rater SEM= 2.0 inter-rater SEM=1.0 (MIC ?)
		Sasaki, E. et al. 2018	portable trunk muscle torque measurement instrument (PTMI). Vs. KinCom Isokinetic dynamometer)		Ext, Flx																24 (recreational athletes)	I	Flex r= 0.807 (+) Ex r= 0.789 (+)
		GRADE			very Low quality evidance (Extremely serious ROB There is only one study of inadequate quality available &-2 imprecision n <50)							Not graded			Very Low quality evidance (very serious ROB , there is only one study of doubtful quality available& 2 imprecision n <50)			very Low quality evidance (Extremely serious ROB There is only one study of inadequate quality available & -2 imprecision n <50)			Very low quality evidance (Extremely serious ROB, There is only one study of inadequate quality available, -2 imprecision n <50)
								Specially developed tools (LBP)- Rater 1
		Ref	PBOM (specially developed instruments)		Movement	Reliability (intra-rater)/test re test			Reliability (inter rater/ between raters)			Measurement error			Construct validity (convergent validity)			Construct validity (discriminative validity)			Criterion validity
						n	Meth. Qual.	Results	n	Meth. Qual.	Results	n	Meth. Qual.	Results	n	Meth. Qual.	Results	n	Meth. Qual.	Results	n	Meth. Qual.	Results
		Pienaar, A. W. & Barnard, J. G. 2017	a pressure air biofeedback Vs. EMG		Ext	18 (LBP)	I	ICC= 0.99 (+)				18 (LBP)	I	SEM= 1.55 (MIC ?)	18 (LBP)	D	instruments measuring related, but dissimilar constructs should be lower, i.e. 0.30‐0.50, LBP r= -0.11- 0.26 (+)	18 (LBP)	I	(p<.01) No identified hypotheses (?)
		GRADE			very Low quality evidance (Extremely serious ROB There is only one study of inadequate quality available & -2 imprecision n <50)							Not graded			Very Low quality evidance (very serious ROB , there is only one study of doubtful quality available& -2 imprecision n <50)			very Low quality evidance (Extremely serious ROB There is only one study of inadequate quality available & -2 imprecision n <50)
								Specially developed tools (LBP)- Rater 2
		Ref	PBOM (specially developed instruments)		Movement	Reliability (intra-rater)/test re test			Reliability (inter rater/ between raters)			Measurement error			Construct validity (convergent validity)			Construct validity (discriminative validity)			Criterion validity
						n	Meth. Qual.	Results	n	Meth. Qual.	Results	n	Meth. Qual.	Results	n	Meth. Qual.	Results	n	Meth. Qual.	Results	n	Meth. Qual.	Results
		Pienaar, A. W. & Barnard, J. G. 2017	a pressure air biofeedback Vs. EMG		Ext	18 (LBP)	I	ICC= 0.99 (+)				18 (LBP)	I	SEM= 1.55 (MIC ?)	18 (LBP)	D	instruments measuring related, but dissimilar constructs should be lower, i.e. 0.30‐0.50, LBP r= -0.11- 0.26 (+)	18 (LBP)	I	(p<.01) No identified hypotheses (?)
		GRADE			Very low (risk of bias, imprecision)										Very low (risk of bias, imprecision)			very Low quality evidance (Extremely serious ROB There is only one study of inadequate quality available & -2 imprecision n <50)
								Specially developed tools (LBP)- Consensus
		Ref	PBOM (specially developed instruments)		Movement	Reliability (intra-rater)/test re test			Reliability (inter rater/ between raters)			Measurement error			Construct validity (convergent validity)			Construct validity (discriminative validity)			Criterion validity
						n	Meth. Qual.	Results	n	Meth. Qual.	Results	n	Meth. Qual.	Results	n	Meth. Qual.	Results	n	Meth. Qual.	Results	n	Meth. Qual.	Results
		Pienaar, A. W. & Barnard, J. G. 2017	a pressure air biofeedback Vs. EMG		Ext	18 (LBP)	I	ICC= 0.99 (+)				18 (LBP)	I	SEM= 1.55 (MIC ?)	18 (LBP)	D	instruments measuring related, but dissimilar constructs should be lower, i.e. 0.30‐0.50, LBP r= -0.11- 0.26 (+)	18 (LBP)	I	(p<.01) No identified hypotheses (?)
		GRADE			very Low quality evidance (Extremely serious ROB There is only one study of inadequate quality available & -2 imprecision n <50)							Not graded			Very Low quality evidance (very serious ROB , there is only one study of doubtful quality available& -2 imprecision n <50)			very Low quality evidance (Extremely serious ROB There is only one study of inadequate quality available & -2 imprecision n <50)
